# Supplementary material for: Antiparasitic Ovalicin Derivatives from Pseudallescheria boydii, a Mutualistic Fungus of French Guiana Termites
Source: Molecules. 2022 Feb 10;27(4):1182. doi: 10.3390/molecules27041182 (PMC8877094; doi:10.3390/molecules27041182)
Supplement: Supplementary file 1 [file molecules-27-01182-s001.zip]

Archive with 1 entries (1 files):
- molecules-1574233-supplementary.pdf
